# Supplementary material for: Modeling the impacts of climate change and technical progress on the wheat yield in inland China: An autoregressive distributed lag approach
Source: PLoS One. 2017 Sep 26;12(9):e0184474. doi: 10.1371/journal.pone.0184474 (PMC5614428; doi:10.1371/journal.pone.0184474)
Supplement: S1 Table — (XLSX) [file pone.0184474.s001.xlsx]

## Sheet: 汇总
year	nongyeMashine	effectGGarea	ferti	elec	wheaArea	wheaPro	avergePro		T1	T2	T3	T4			P1	P2	P3	P4
1970	189.6	2520	15.6	11.7	3669.3	450	163.519	0.122639	11.4	1.6	7.9	22	10.725		339.239	127.742	663.022	751.635
1971	292.5	2593.3	15.4	8.46	3639.9	460.5	168.686	0.126514	11.6	0.1	7.5	22.3	10.375		709.241	183.097	532.592	1823.28
1972	374.3	2681.3	20	12.08	3664.6	556	202.296	0.151722	11.9	1.5	7.4	23	10.95		563.488	160.129	525.543	991.376
1973	446.9	3027.3	24.6	10.45	3671.7	615.5	223.511	0.167634	11.6	0.9	9.6	21.9	11		217.583	67.5806	952.711	645.425
1974	564.9	3368.7	28.3	11.03	3705	640.5	230.499	0.172874	11	1.2	8.6	23	10.95		696.53	202.161	656.453	965.424
1975	714.8	3578	34.6	11.74	3862.9	713	246.102	0.184576	11.7	0.7	9.2	22.6	11.05		466.232	154.935	789.229	559.795
1976	773.4	3664	31	10.94	3841.5	797	276.628	0.207471	10.6	-0.1	8	22.5	10.25		262.516	51.4839	680.173	539.775
1977	878.3	3733.3	46.8	12.26	3756.7	635.5	225.553	0.169164	12.4	2.6	9.8	22.2	11.75		640.442	130.194	712.429	623.202
1978	974.4	3722.7	52.5	13.25	3849.7	868	300.629	0.225472	11.6	2.2	8.9	23.7	11.6		507.727	155.581	311.789	834.186
1979	1079.3	3636	60.1	14.59	3888.2	969	332.287	0.249216	12.2	2.1	8.7	22.7	11.425		53.7667	278.548	808.955	851.327
1980	1178	3536.2	72.5	17.23	3926.9	890.5	302.359	0.226769	13	0.8	7.3	22.3	10.85		573.381	86.3548	490.228	1479.78
1981	1262.1	3388	81.9	20.85	3989.7	1083.5	362.099	0.271574	9.6	1.3	9.6	23.3	10.95		506.201	63.6452	449.553	630.927
1982	1356.3	3265.3	105.5	22.76	4119.9	1220	394.832	0.296124	12.5	1.4	8.6	23.3	11.45		360.415	41.9355	412.235	556.267
1983	1405.9	3210	130.7	23.5	4319.1	1455.5	449.322	0.336992	11.8	1.1	8.6	22.4	10.975		1042.74	51.0323	484.413	1094.42
1984	1507	3278.7	140.2	25.83	4456.3	1653	494.581	0.370936	12.1	0	7.6	22	10.425		481.51	201.806	229.769	1114.61
1985	1590	3190	143.6	28.33	4567.8	1528.2	446.079	0.334559	11.2	0.8	7.7	22.2	10.475		752.273	107.71	445.603	1169.6
1986	1737.9	3212.7	148.7	33.3	4638.3	1567.9	450.711	0.338033	10.5	1.8	8.5	23.5	11.075		363.971	204.935	265.908	626.245
1987	1865.9	3250.1	135.6	37.29	4687.5	1626	462.507	0.34688	11.9	2.3	8.2	21.4	10.95		689.077	11.4839	608.836	1399.4
1988	2004.2	3358.8	150.6	40.81	4674.6	1521	433.834	0.325375	12	1.7	7.7	23	11.1		272.081	356.161	464.955	615.368
1989	2153.4	3438	184.3	45.2	4733.4	1695.1	477.486	0.358115	11.6	1.3	8.3	21.7	10.725		279.409	282.806	682.234	1082.22
1990	2264	3550.1	213.2	46.93	4782.7	1639.9	457.176	0.342882	12.9	2	8.2	22.2	11.325		366.168	83.4839	965.01	1312.53
1991	2330.4	3676.6	239.7	52.06	4796.7	1554.3	432.047	0.324035	11.6	1.3	7.8	21.3	10.5		85.1656	158.387	805.36	1445.97
1992	2424.4	3779.7	251.1	59.58	4713.2	1650.7	466.972	0.350229	10.4	0.8	8.9	22.1	10.55		275.099	239.839	542.28	707.411
1993	2624	3868.3	288.2	61.1	4840	1922	529.477	0.397107	10.6	2.2	9.5	21.7	11		604.855	38.0968	794.868	994.73
1994	2780.5	3931.3	292.5	70.54	4817.5	1798.4	497.741	0.373306	12	2.2	8.9	23.9	11.75		626.905	165.71	705.623	982.228
1995	3115.4	4044.2	322.2	85.07	4814	1754.2	485.861	0.364396	12.3	1.6	9.2	23.4	11.625		545.468	60.8065	393.306	564.667
1996	4256.4	4191.1	345.3	103.66	4868.17	2026.76	555.105	0.416329	11.1	2.2	7.8	22.6	10.925		938.943	57.7419	401.749	954.908
1997	4337.9	4333.1	355.3	118.27	4927.32	2372.35	641.958	0.481469	12	1.5	9.5	23.4	11.6		377.289	174.613	609.871	558.249
1998	4764.4	4513.9	382.8	121.21	4963.98	2073.53	556.954	0.417715	13.9	3.4	10	22	12.325		78.2462	61.1613	886.118	1579.22
1999	5342.9	4648.8	399.9	122.54	4884.59	2291.46	625.494	0.46912	11.9	1	10.1	22.7	11.425		582.447	144.452	576.567	683.58
2000	5780.6	4725.3	420.7	125.8	4922.33	2235.95	605.662	0.454246	10.6	1.9	10.2	23.6	11.575		738.058	298.903	137.21	1445.35
2001	6078.7	4766	441.7	134.61	4801.57	2299.71	638.599	0.47895	12.3	2.2	9.5	24.1	12.025		318.662	321.581	324.51	481.862
2002	6548.2	4802.4	468.8	141.36	4855.7	2248.39	617.388	0.463041	11.4	1.1	11.2	22.6	11.575		193.827	268	531.594	1679.29
2003	6953.2	4792.2	467.9	144.59	4804.57	2292.5	636.2	0.47715	11	1.8	8.8	22.6	11.05		1019.06	157.452	822.329	1252.58
2004	7521.1	4829.1	493.2	157.69	4856	2480.93	681.2	0.5109	11.8	1.1	11.6	22.8	11.825		231.902	154.355	281.906	907.545
2005	7934.2	4864.12	518.14	172.15	4962.67	2577.69	692.555	0.519416	12.9	0.9	8.7	23.8	11.575		377.966	174.323	422.352	877.111
2006	8309.1	4918.8	540.43	188.82	5208.47	2936.5	751.724	0.563793	14.2	2.2	10.2	23.8	12.6		344.725	78.129	442.927	1004.28
2007	8718.7	4955.84	569.68	223.43	5213.33	2980.21	762.203	0.571652	12.2	1.2	10.9	24.1	12.1		199.835	264.774	721.99	840.902
2008	9429.3	4989.2	601.68	237.36	5260	3051	773.384	0.580038	12.9	2.1	9.8	23.4	12.05		254.571	11.871	690.143	670.359
2009	9817.9	5033.03	655.15	257.76	5263.3	3056	774.166	0.580624	11.5	1.8	10.5	23.4	11.8		466.091	60.3226	616.95	1177.18
2010	10195.9	5080.96	655.15	269.41	5280	3082.22	778.338	0.583754	12.9	1.6	8.4	23.1	11.5		82.5269	12.0968	666.916	627.231
2011	10515.8	5150.44	673.71	281.82	5323.33	3123	782.217	0.586663	12.7	1	9.8	23.4	11.725		833.22	82.7097	308.886	622.183
2012	10872.7	5205.63	684.43	290.03	5340	3177.35	793.346	0.595009	12.4	0.8	9.3	24.3	11.7		205.346	91.653	451.755	449.699

## Sheet: 原始统计数据
年份	农业机械	有效灌溉	化肥施用量	农村用电量		农作物总	(千公顷)	#粮食	#油料	#棉花	小麦播种面积(千公顷)	农业机械年末拥有量	小麦产量万吨
	总动力	面积	(折纯量)			播种面积
	(万千瓦)	(千公顷)	(万吨)	(亿千瓦小时)
1949		431.3				11392.7		10298.7	558	449.3	4005.4		253.9
1950		502.7				12590.7		11450.7	494	516.7	4203.6		253.7
1951		614.7				13324.7		11814.7	584.7	678.7	4472.7		343
1952	0.2	789.3	0.1			13888		12276	685.3	734.7	4637.1		300.9
1953		802				14343.3		12746	624	708.7	4887.9		296
1954		866				14600.7		12955.3	616	734	5115.9		419.6
1955		972.7				14519.3		12676	634.7	801.3	4954.3		427.3
1956		1046.7				14610.7		12692.7	602.7	878	4855.1		429.1
1957	3.3	1300	2.3	0.27		14084		12004.7	652.7	868.7	4536.8		375.4
1958		1799.6				13003.3		11106.7	546.7	829.3	4556		432
1959		2277.2				12132.7		10049.3	586.7	832	4282		397
1960		2271				12730.7		10468.7	418	794	4505.3		357
1961		1080.7				11700.7		10369.3	304	396	3672.8		160.2
1962	36.8	968.7	1.4	0.52		11754		10605.3	290.7	338.7	3849.6		220.7
1963	37.3	1265.7	2.1	0.55		11669.3		10446.7	321.3	492.7	3887.4		263.5
1964	43.1	1387.3	2.1	0.77		11906		10427.3	427.3	566.7	4021.1		237
1965	52.2	1199.3	6.1	1.63		11430.7		10074	318	532	3815.3		357
1966	67.6		10	3.06		11298.7		9724.7	364	563.3	3792.7		408.5
1967						11111.3		9608.7	341.3	633.3	3792.7		408.5
1968						10829.3		9426	294	620	3727.3		425
1969						10848		9440.7	296	598	3727.3		393
1970	189.6	2520	15.6	11.7		10757.3		9414.7	261.3	598	3669.3		450
1971	292.5	2593.3	15.4	8.46		10783.3		9304.7	288	618	3639.9		460.5
1972	374.3	2681.3	20	12.08		10859.3		9368	307.3	618	3664.6		556
1973	446.9	3027.3	24.6	10.45		10955.3		9359.3	370.7	616.7	3671.7		615.5
1974	564.9	3368.7	28.3	11.03		10881.3		9231.3	358.7	644.7	3705		640.5
1975	714.8	3578	34.6	11.74		10868		9206.7	379.3	614	3862.9		713
1976	773.4	3664	31	10.94		10827.3		9118	386	608	3841.5		797
1977	878.3	3733.3	46.8	12.26		10767.3		9081.3	320.7	611.3	3756.7		635.5
1978	974.4	3722.7	52.5	13.25		10966.7		9123.3	465.3	612	3849.7		868
1979	1079.3	3636	60.1	14.59		10917		9066.7	632.7	555.3	3888.2		969
1980	1178	3536.2	72.5	17.23		10788.2		8858.9	710	626.7	3926.9		890.5
1981	1262.1	3388	81.9	20.85		11013		9029.3	744.7	641.3	3989.7		1083.5
1982	1356.3	3265.3	105.5	22.76		11076		8923.3	709.3	754	4119.9		1220
1983	1405.9	3210	130.7	23.5		11326.7		9286.7	607.3	794	4319.1		1455.5
1984	1507	3278.7	140.2	25.83		11432.7		8996.7	579.3	1162	4456.3		1653
1985	1590	3190	143.6	28.33		11685.3		9029.3	793.7	814.3	4567.8		1528.2
1986	1737.9	3212.7	148.7	33.3		11819.5		9372.2	921.3	619.3	4638.3		1567.9
1987	1865.9	3250.1	135.6	37.29		11952.9		9365.2	977.3	717.3	4687.5		1626
1988	2004.2	3358.8	150.6	40.81		11930.2		9053.8	952.8	916	4674.6		1521
1989	2153.4	3438	184.3	45.2		11999.4		9262	915.4	836.2	4733.4		1695.1
1990	2264	3550.1	213.2	46.93		11889.7		9316.1	876.4	823	4782.7		1639.9
1991	2330.4	3676.6	239.7	52.06		12001.9		9040.4	896	1193.2	4796.7		1554.3
1992	2424.4	3779.7	251.1	59.58		11936.3		8804.7	908.6	1247.9	4713.2		1650.7
1993	2624	3868.3	288.2	61.1		12068		8969	1075	974	4840		1922
1994	2780.5	3931.3	292.5	70.54		12087.7		8810.9	1242	966.7	4817.5		1798.4
1995	3115.4	4044.2	322.2	85.07		12136.8		8810	1271.5	1000.1	4814		1754.2
1996	4256.4	4191.1	345.3	103.66		12257.4		8965.3	1181.1	933.3	4868.17		2026.76
1997	4337.9	4333.1	355.3	118.27		12276.7		8879.9	1208.5	868.3	4927.32		2372.35
1998	4764.4	4513.9	382.8	121.21		12567.1		9102	1235.9	800	4963.98		2073.53
1999	5342.9	4648.8	399.9	122.54		12659.9		9032.3	1316.1	733.3	4884.59		2291.46
2000	5780.6	4725.3	420.7	125.8		13136.9		9029.6	1492.5	779.3	4922.33	千公顷	2235.95
2001	6078.7	4766	441.7	134.61		13127.7		8822.8	1444	858.2	4801.57		2299.71
2002	6548.2	4802.4	468.8	141.36		13359.8		8975.1	1537	793.1	4855.7		2248.39
2003	6953.2	4792.2	467.9	144.59		13684.4		8923.3	1569.9	926.7	4804.57		2292.5
2004	7521.1	4829.1	493.2	157.69		13805.7		8970.1	1555	951.8	4856		2480.93
2005	7934.2	4864.12	518.14	172.15		13922.6					4962.67		2577.69
2006	8309.1	4918.8	540.43	188.82		13955.4					5208.47		2936.5
2007	8718.7	4955.84	569.68	223.43		14087.8					5213.33		2980.21
2008	9429.3	4989.2	601.68	237.36		14181.7					5260		3051
2009	9817.9	5033.03	655.15	257.76		14196.6					5263.3		3056
2010	10195.9	5080.96	655.15	269.41		14248.7					5280		3082.22
2011	10515.8	5150.44	673.71	281.82		14258.6					5323.33		3123
2012	10872.7	5205.63	684.43	290.03		14262.2					5340		3177.35
2013	11150	4975.97	696.37	305.4		14323.5					5366.66		3226.44

## Sheet: DATA
year	wheat yield per unit area(Y)(kg/ha)	total power of agricultural machinery(M)(104 kw)	fertilizer use (F)(104 t)	area for wheat cultivation(A)(103 ha)	average temperature(T)(°C)	total precipitation(P)(mm)
1970	1226.39	189.6	15.6	3669.3	10.725	926.543
1971	1265.14	292.5	15.4	3639.9	10.375	976.095
1972	1517.22	374.3	20	3664.6	10.95	918.713
1973	1676.34	446.9	24.6	3671.7	11	1286.62
1974	1728.74	564.9	28.3	3705	10.95	888.428
1975	1845.76	714.8	34.6	3862.9	11.05	1121.74
1976	2074.71	773.4	31	3841.5	10.25	1078.91
1977	1691.64	878.3	46.8	3756.7	11.75	998.931
1978	2254.72	974.39	52.54	3849.7	11.6	999.194
1979	2492.16	1080.01	48.9	3888.2	11.425	950.837
1980	2267.69	1178.27	72.4	3926.9	10.85	854.132
1981	2715.74	1263	82.5	3989.7	10.95	946.315
1982	2961.24	1357.22	105.5	4119.9	11.45	977.916
1983	3369.92	1406.86	130.6	4319.1	10.975	1187.91
1984	3709.36	1507.04	140.2	4456.3	10.425	1033.95
1985	3345.59	1569.92	143.6	4567.8	10.475	924.434
1986	3380.33	1738	148.7	4638.3	11.075	890.023
1987	3468.8	1866	135.6	4687.5	10.95	954.623
1988	3253.75	2004	150.6	4674.6	11.1	978.892
1989	3581.15	2153	184.3	4733.4	10.725	912.894
1990	3428.82	2264	213.2	4782.7	11.325	1065.1
1991	3240.35	2330.4	239.7	4796.7	10.5	1007.51
1992	3502.29	2424.4	251.1	4713.2	10.55	1002.22
1993	3971.07	2624	288	4840	11	939.849
1994	3733.06	2780.5	292.5	4817.5	11.75	990.286
1995	3643.96	3115.39	322.2	4814	11.625	1049.94
1996	4163.29	3557.5	345.3	4868.17	10.925	933.373
1997	4814.69	4337.9	355.3	4927.32	11.6	907.335
1998	4177.15	4764.44	382.8	4963.98	12.325	1207.17
1999	4691.2	5342.88	399.85	4884.59	11.425	897.895
2000	4542.46	5780.58	419.46	4922.33	11.575	948.406
2001	4789.5	6078.69	441.73	4801.57	12.025	1077.55
2002	4630.41	6548.21	468.83	4855.7	11.575	1040.54
2003	4771.5	6953.17	467.89	4804.57	11.05	1075.98
2004	5109	7521.12	493.16	4856	11.825	873.094
2005	5194.16	7934.23	518.14	4962.67	11.575	930.057
2006	5637.93	8309.13	540.43	5208.47	12.6	962.193
2007	5716.52	8718.71	569.68	5213.33	12.1	927.345
2008	5800.38	9429.27	601.68	5260	12.05	911.499
2009	5806.24	9817.84	628.67	5263.3	11.8	978.006
2010	5837.54	10195.9	655.15	5280	11.5	1035.99
2011	5866.63	10515.8	673.71	5323.33	11.725	867.716
2012	5950.09	10872.7	684.43	5340	11.7	1088.99
2013	6011.89	11150	696.37	5366.7	11.7125	997.567
2014	6157.18	11476.8	705.75	5406.7	11.7062	984.759
